# Supplementary material for: Rapid identification of haloarchaea and methanoarchaea using the matrix assisted laser desorption/ionization time-of-flight mass spectrometry
Source: Sci Rep. 2015 Nov 6;5:16326. doi: 10.1038/srep16326 (PMC4635381; doi:10.1038/srep16326)
Supplement: Supplementary Dataset 1 [file srep16326-s2.zip]

Archive with 1 entries (1 files):
- Archaea_Datasets_Revised_20150916.btmsp
